# Supplementary material for: Impact of Ed-LinQ: A Public Policy Strategy to Facilitate Engagement between Schools and the Mental Health Care System in Queensland, Australia
Source: Int J Environ Res Public Health. 2021 Jul 27;18(15):7924. doi: 10.3390/ijerph18157924 (PMC8345643; doi:10.3390/ijerph18157924)
Supplement: Supplementary file 1 [file ijerph-18-07924-s001.zip]

Archive with 4 entries (4 files):
- Supplementary File 1.pdf
- Supplementary File 2.pdf
- Supplementary File 3.pdf
- Supplementary File 4.pdf
